# Supplementary material for: RP11-362K2.2:RP11-767I20.1 Genetic Variation Is Associated with Post-Reperfusion Therapy Parenchymal Hematoma. A GWAS Meta-Analysis
Source: J Clin Med. 2021 Jul 16;10(14):3137. doi: 10.3390/jcm10143137 (PMC8305811; doi:10.3390/jcm10143137)
Supplement: Supplementary file 1 [file jcm-10-03137-s001.zip]

Archive with 1 entries (1 files):
- jcm-1271745-supplementary.pdf
